# Supplementary material for: High Agreement Across Laboratories Between Different Alpha‐Synuclein Seed Amplification Protocols
Source: Eur J Neurol. 2025 Apr 16;32(4):e70165. doi: 10.1111/ene.70165 (PMC12000918; doi:10.1111/ene.70165)
Supplement: Supplementary file 1 — Appendix S1. [file ENE-32-e70165-s001.zip]

Archive with 4 entries (4 files):
- ene70165-sup-0001-DataS1.docx
- supplemental figure 1.pdf
- supplemental figure 2.pdf
- supplemental table 1.docx
